# Supplementary material for: Comparative Evaluation of Machine Learning and Hyperparameter Optimization Methods for Low-Cost CO2 Sensor Calibration in Terms of Performance and Computational Cost
Source: Sensors (Basel). 2026 Jun 9;26(12):3671. doi: 10.3390/s26123671 (PMC13307083; doi:10.3390/s26123671)
Supplement: Supplementary file 1 [file sensors-26-03671-s001.zip]

Archive with 1 entries (1 files):
- sensors-4353515-supplementary.pdf
